# Supplementary material for: Hangover-Relieving Effect of Ginseng Berry Kombucha Fermented by Saccharomyces cerevisiae and Gluconobacter oxydans in Ethanol-Treated Cells and Mice Model
Source: Antioxidants (Basel). 2023 Mar 22;12(3):774. doi: 10.3390/antiox12030774 (PMC10045427; doi:10.3390/antiox12030774)
Supplement: Supplementary file 1 [file antioxidants-12-00774-s001.zip]

Archive with 1 entries (1 files):
- antioxidants-2225695-supplementary.pdf
